# Supplementary material for: Investigating the Antioxidant Potential of Mango Seed Kernel Polyphenols: Extraction and Optimization Strategies
Source: Foods. 2026 Jan 4;15(1):173. doi: 10.3390/foods15010173 (PMC12786019; doi:10.3390/foods15010173)
Supplement: Supplementary file 1 [file foods-15-00173-s001.zip]

Archive with 1 entries (1 files):
- foods-3162422-supplementary.pdf
